# Supplementary material for: Soybean reduced internode 1 determines internode length and improves grain yield at dense planting
Source: Nat Commun. 2023 Dec 1;14:7939. doi: 10.1038/s41467-023-42991-z (PMC10692089; doi:10.1038/s41467-023-42991-z)
Supplement: Supplementary file 16 — Dataset 12 [file 41467_2023_42991_MOESM16_ESM.zip › Supplementary Data 12.seq]

>A7_TSS20230720-020-07085
GTAGTTTATGTTTTGATTGATAAATTTGCTGCTAAGGATATGTGATTGTTGAAGCTAAAACTATAGCATGGATGAAGACTTTGTTGATGAGGCAACCCAATTAGAAGTTGCCGAGGAATCACAGCGCCAAAACAAAGATTCACCCCACCCGGAATGCCGAAAAATCTTAAAATCCCTAGAAGCCTTCATCCCTGTTAAGCAGGACTACTCCCAGATACCACCTCGGGAATATGATGGCATTCTACATGGTAAAAATGTAGTTGAAGGTATTGATCATGCAGATACATCACAGCATCCTCATGTAAGCCTTTTTATGGATGATGCTGATGTTATGGTTGAAGAGTTAACAGTAAAAAGTTACAATGGCTCAAGTTTGGATATTGGTACATCAAACAACCGAGAGCAGATATATAATCGGCAGAACCATTGGCAAAATCTTTATCAGCTAGCAAGTAATTCAGGAATTGGAAATTCACTAAGTGATATTGGAACCAGAAACAGTGTCCCAGCTACATCTAGTGCTCGGGAGGATATTGGATCCTCATCTTTCCCTGAGATGTTAGCTAGAAAATCTCTCAGTGATGGCCAGAGCAATGTCATGGAACACTTGGCATCTGCTGAAAATAAAGAGGGTGCAGGTGATGTTCGTCAAGGAACACGGAAAAAAATTATATCCCAATCAGGATTTGCTGAGTTTTTCATAAAAAATACACTGAGGGGTAAGGGTATTGTATATAAAGGTCCATCTTCTGATGGCTTCTGTGTTCAGTCCAGAGAGCAAAACTGGATGAAGATTGGCATTGATGCAGATCAGAATAGGATGAAAACTGGCATTGGTGCGGATCAGAATCGGCTGAAGACTGTCATTGATGCGGATCAGAATCAGCTAAAGACTGGCATTGATGCGGATCAGAATCGGCTAAAGACTGGCATTGATGCAGACCAGAATCAGATGAAGGCTAGCATTGGCACAGATCAGAATCAGATGAAGAATCACAGTGGTACTGATCAGAAACAGATGAAGACTGGCATTGTTACTCACTTGAACTCTAATCAATCAGTGGGCTATGGTTCCAAAACTGCAAAGTTTCCTTCTTATTGTGGTGCTATGCCTAGATCTGGCAGGTCTGATTGTGTTGGTGTGACTTTGAGAGAATGGTTGAAACACGGGCACCACAAAGCAAGCAAGGTGGAAAGTTTGAATATATTTAGAAAGATTGTGGATTTGGTGGACATTTGTCACTCTCAGGGAGTTGCATTGCATAACCTGTGTCCATCTTATATTAAATTGTCGCCATCAAACCAGATCATGTACCTTGGTTTACCTGTTCAAAAACAGATGGTGGATAGTGTTGTAAATTCTGAAGTTGTTCACTTAGATAATTCTTTTATTAGAAAAAGGCTGTCAGAGCAAGTAACATTTCCCTCCCTTGATATGGGGTCAAAGAAAAAAAAATTTAATGAGAATGTGAGAGTTACTGGTGGTGACTTGTGCCTCGAAACTGCAAGTGATAGGAAACTTCATAGTCATACAGTTGGATCACAAGATTATTACAATGAATATGAGGAAGGTACCCAATTTTCTAAATATAACATTGGAAGAATGTCTAGCATCCCTCGCGTATCTAATGCAGGTCAAATGCCATTGACTTCATGTGAAAAATTTGAAAATAAATGGTACACAAGTCCTGAGGGAGGTTACACAACATCATCAAATATCTATTGTCTTGGTGTTCTCCTTTTTGAGGTGTGTAGACAAGTTCATGACGCCTCTCCATTTTTTTAATGCAACTTTCATGCATTATTTTGTAACGTTTATTCCTCAAATTGAAATGTGTTTCTATGTATGAACTTAAGAAGTACAAATGGAAATATGCTTTTGTCTGTATACCTTC
