# Supplementary material for: Soybean reduced internode 1 determines internode length and improves grain yield at dense planting
Source: Nat Commun. 2023 Dec 1;14:7939. doi: 10.1038/s41467-023-42991-z (PMC10692089; doi:10.1038/s41467-023-42991-z)
Supplement: Supplementary file 28 — Dataset 24 [file 41467_2023_42991_MOESM28_ESM.zip]

Archive with 1 entries (1 files):
- Supplementary Data 24.seq
