# Supplementary material for: Soybean reduced internode 1 determines internode length and improves grain yield at dense planting
Source: Nat Commun. 2023 Dec 1;14:7939. doi: 10.1038/s41467-023-42991-z (PMC10692089; doi:10.1038/s41467-023-42991-z)
Supplement: Supplementary file 33 — Source Data [file 41467_2023_42991_MOESM33_ESM.xlsx]

## Sheet: Fig 1d
The internode length (cm) data for fine-mapping of RIN1 in Fig. 1d
#613	#362	#1024	#498	#957	#382	#968	#133	#110	#32
3.31429	3.35	2.4	3.5	3	3.3125	2.66667	3.0625	2.5625	1.75
3.5	3.45	2.3	3.07692	2.5	2.8	2.83333	4.66667	2.5625	2.1
3.51667	3.45	2.3	3.07692	3.29412	3.33333	2.69231	2.76471	2.1875	2.14286
3.6	3.45	2.3	3.07692	3.16667	3.07143	2.69231	3.6	2.73333	2.2
3.6	3.46429	2.3	3.5	2.5	2.69231	2.33333	2	2.66667	2.2
3.6	3.48077	2.88889	3.26667	2.88235	2.30769	2.53333	2.84615	2.66667	2.2
3.63333	3.48077	2.94444	3.91667	2.5	4	3.16667	2.28571	2.5	2.2
3.63846	3.55	3	3.82857	2.3	2.72727	2.92308	3.30769	2.5625	2.3
3.65556	3.55	3	3.5	2.4	2.8	2.78571	3.33333	2.75	2.3
3.71538	3.55	3.11111	3.73333	3.6	2.15385	3.07692	3	2.6	2.30769
3.76667	3.55	3.3	3.6	3.2		2.93333	3.27273	3.07692	2.4
3.79231	3.63462	3.2	3.8375	3.3		3.42857	3.46667	2.57143	2.4
3.79231	3.66667	3.3	3.86667	3.2		2.88235	3.28571		2.6
3.79231	3.75	3.16667	4.1			3.53333	3		2.6
4	3.75	3.17647	4.2			3.5	3.13333		2.81818
4	3.78846	3.1875					3.14286		2.4
4	3.85	3.1875					2.66667		2.6
4.2	3.85	3.1875					2.57143
4.5	3.85	3.22222					3.3125
4	4.01923	3.35294					3
4.5	4.13889	3.4					3.42857
3.94615	4.15	3.3					3.9
4.02308	4.16667	3.4					3.2
4.02857		3.76471					3.26667
4.1		4.1					3.5
4.17143		4					3.07692
4.17692		3.25					3.33333
4.25385							3.25
4.31429
4.65
4.56

## Sheet: Fig 2b-d
Plant height, Number of nodes and Internode length data of Wm82 and rin1CR1 and rin1CR2
		Plant height (cm)	Number of nodes	Internode length (cm)
Wm82	1	60	11	5.45455
	2	70	11	6.36364
	3	78	11	7.09091
	4	65	11	5.90909
	5	68	11	6.18182
	6	64	11	5.81818
	7	72	11	6.54545
	8	72	11	6.54545
	9	64	10	6.4
	10	66	11	6
	11	73	11	6.63636
	12	69	11	6.27273
rin1CR1	1	53	10	5.3
	2	52.5	10	5.25
	3	50	9	5.55556
	4	52	10	5.2
	5	44	9	4.88889
	6	54	10	5.4
	7	53	10	5.3
	8	50	10	5
	9	57	10	5.7
	10	46	10	4.6
	11	48	10	4.8
	12	43	10	4.3
rin1CR2	1	33	8	4.125
	2	35	8	4.375
	3	50.5	10	5.05
	4	52	10	5.2
	5	54	10	5.4
	6	53	10	5.3
	7	51	10	5.1
	8	48	10	4.8
	9	43	9	4.77778
	10	41	9	4.55556
	11	40	9	4.44444
	12	53	10	5.3

## Sheet: Fig 2f-h
Plant height, Number of nodes and Internode length data of NILs-RIN1
		Plant height (cm)	Number of nodes	Internode length (cm)
NIL-RIN1HH43	1	58	16	3.625
	2	58	17	3.41176
	3	46	14	3.28571
	4	42	13	3.23077
	5	43	14	3.07143
	6	51	18	2.83333
	7	41.5	12	3.45833
	8	44	14	3.14286
	9	56	15	3.73333
	10	51	15	3.4
NIL-rin1	1	35	11	3.18182
	2	37	13	2.84615
	3	36	14	2.57143
	4	36	15	2.4
	5	32	14	2.28571
	6	33.5	13	2.57692
	7	34	13	2.61538
	8	31	12	2.58333
	9	35	10	2.77778
	10	30.5	13	2.34615

## Sheet: Fig 3c
Pull-down raw picture to verify the interaciton between RIN1 and STF1/STF2

## Sheet: Fig 3e
In vivo degradation assays raw picture proves RIN1HH43 promotes the degradation of STF1 and STF2 in vivo

## Sheet: Fig 3f
Cell-free in vitro degradation assays raw picture proves RIN1HH43 promotes the degradation of STF1 and STF2

## Sheet: Fig 4a
Relative expression data of GA2OX7a and GA2OX7b in RIN1-NILs
	NIL-RIN1HH43	NIL-rin1	P-Value
Tubulin	26.27	26.15	-
	25.91	26.21
	26.02	26.52
GA2OX7a	29.26	26.96	0.0075
	29.35	26.94
	29.52	26.6
GA2OX7b	36.19	32.18	0.014
	33.49	32.03
	34.47	33.22

## Sheet: Fig 4b
Relative expression data of GA2OX7a and GA2OX7b in Wm82 and rin1CR mutations
	Wm82	rinCR1	rinCR2	P-Value(Wm82 vs rinCR1)	P-Value(Wm82 vs rinCR2)
Tubulin	24.62	24.58	24.58	-	-
	24.89	24.94	24.91
	24.7	24.5	24.75
GA2OX7a	31.05	28.2	28.48	0.000609	5.23e-05
	31	28.2	28.61
	30.88	28.12	28.47
GA2OX7b	34.49	29.88	31.06	0.000581	0.014
	35.06	29.83	30.21
	33.58	29.34	30.46

## Sheet: Fig 4d
GA2ox7a and GA2ox7b promoters activity analysis using transient expression assay
GA2ox7a		1+6 (A)			2+6 (B)			3+6 (C)			4+6 (D)			5+6 (E)
	LUC	617944	603044	574155	415673	422634	446728	384526	376093	355896	290836	278151	273842	679600	759189	689214
	REN	2051104	2153149	2098695	2583612	2673291	2876399	2093641	2175666	2277109	1238902	1221312	1271438	2550581	2511869	2547419
GA2ox7b		1+7 (A)			2+7 (B)			3+7 (C)			4+7 (D)			5+7 (E)
	LUC	57402	46538	48678	10049	9158	9137	21427	14542	17366	36644	28800	29843	32580	33169	38176
	REN	1358662	1187206	1573669	630165	602869	584250	1060818	907708	945757	1409828	1265682	1252318	968326	1005568	976986
One-way ANOVA to generate the P values of of GA2ox7a in Fig.4d				One-way ANOVA to generate the P values of GA2ox7bin Fig.4d
Tukey's Multiple Comparison Test	P-Value	Significant? P < 0.05?		Tukey's Multiple Comparison Test	P-Value	Significant? P < 0.05?
Group A vs Group B	3.8155e-07	Yes		Group A vs Group B	9e-06	Yes
Group A vs Group C	1e-06	Yes		Group A vs Group C	2.7e-05	Yes
Group A vs Group D	0.00029	Yes		Group A vs Group D	0.00053	Yes
Group A vs Group E	0.64	No		Group A vs Group E	0.42	No
Group B vs Group C	0.27	No		Group B vs Group C	0.35	No
Group B vs Group D	5.6538e-07	Yes		Group B vs Group D	0.0088	Yes
Group B vs Group E	1e-06	Yes		Group B vs Group E	2.3e-05	Yes
Group C vs Group D	0.00049	Yes		Group C vs Group D	0.047	Yes
Group C vs Group E	2e-06	Yes		Group C vs Group E	7.5e-05	Yes
Group D vs Group E	0.00058	Yes		Group D vs Group E	0.0019	Yes

## Sheet: Fig 4e
Relative expression data of GA2OX7a and GA2OX7b in stf1 stf2 mutation and GmSTF2-OE1 line
	Wm82	stf1 stf2	GmSTF2-OE1	P-Value(Wm82 vs stf1 stf2)	P-Value(Wm82 vs GmSTF2-OE1)
Tubulin	24.11	24.44	25.61	-	-
	23.86	23.86	25.95
	24.49	24.12	25.62
GA2OX7a	28.93	30.12	29.24	0.012	0.000351
	28.99	29.4	29.74
	29.15	29.9	29.08
GA2OX7b	31.23	32.44	32.66	0.000581	0.014
	31.2	31.26	32.85
	31.48	31.3	32.3

[truncated: 27 more sheets: Fig 4f, Fig 4h, Fig 5b, Fig 5c, Fig 5d, Fig 5e, Fig 5f, SFig 1, SFig 2, SFig 5, SFig 9, SFig 10, SFig 11a, SFig 11d, SFig 11e, SFig 12a, SFig 12b, SFig 12c, SFig 13, SFig 14d …]
